# Supplementary material for: A Prospective Study of Eplerenone in the Treatment of Patients with Glomerulonephritis
Source: Biomedicines. 2023 Dec 18;11(12):3340. doi: 10.3390/biomedicines11123340 (PMC10741749; doi:10.3390/biomedicines11123340)
Supplement: Supplementary file 1 [file biomedicines-11-03340-s001.zip]

Archive with 1 entries (1 files):
- biomedicines-2729149-supplementary.pdf
